# Supplementary material for: Synthesis of the ABC Ring of Calyciphylline A-Type Alkaloids by a Stereocontrolled Aldol Cyclization: Formal Synthesis of (±)-Himalensine A
Source: J Org Chem. 2022 Jul 21;87(15):10516–22. doi: 10.1021/acs.joc.2c01171 (PMC9881646; doi:10.1021/acs.joc.2c01171)
Supplement: Supplementary file 1 — jo2c01171_si_001.zip [file jo2c01171_si_001.zip]

Archive with 114 entries (102 files):
- FID for publication/
- __MACOSX/._FID for publication
- FID for publication/3'/
- __MACOSX/FID for publication/._3'
- FID for publication/structure file_BONJOCH.docx
- __MACOSX/FID for publication/._structure file_BONJOCH.docx
- FID for publication/.DS_Store
- __MACOSX/FID for publication/._.DS_Store
- FID for publication/9/
- __MACOSX/FID for publication/._9
- FID for publication/7/
- __MACOSX/FID for publication/._7
- FID for publication/6/
- __MACOSX/FID for publication/._6
- FID for publication/10/
- __MACOSX/FID for publication/._10
- FID for publication/8/
- __MACOSX/FID for publication/._8
- FID for publication/epi-7/
- __MACOSX/FID for publication/._epi-7
- FID for publication/4/
- __MACOSX/FID for publication/._4
- FID for publication/3/
- __MACOSX/FID for publication/._3
- FID for publication/2/
- __MACOSX/FID for publication/._2
- FID for publication/5/
- __MACOSX/FID for publication/._5
- FID for publication/3'/1H.zip
- __MACOSX/FID for publication/3'/._1H.zip
- FID for publication/3'/13C.zip
- __MACOSX/FID for publication/3'/._13C.zip
- FID for publication/3'/HSQC.zip
- __MACOSX/FID for publication/3'/._HSQC.zip
- FID for publication/3'/COSY.zip
- __MACOSX/FID for publication/3'/._COSY.zip
- FID for publication/9/1H.zip
- __MACOSX/FID for publication/9/._1H.zip
- FID for publication/9/13C.zip
- __MACOSX/FID for publication/9/._13C.zip
- FID for publication/9/HSQC.zip
- __MACOSX/FID for publication/9/._HSQC.zip
- FID for publication/9/COSY.zip
- __MACOSX/FID for publication/9/._COSY.zip
- FID for publication/7/1H.zip
- __MACOSX/FID for publication/7/._1H.zip
- FID for publication/7/NOESY.zip
- __MACOSX/FID for publication/7/._NOESY.zip
- FID for publication/7/13C.zip
- __MACOSX/FID for publication/7/._13C.zip
- FID for publication/7/HSQC.zip
- __MACOSX/FID for publication/7/._HSQC.zip
- FID for publication/7/COSY.zip
- __MACOSX/FID for publication/7/._COSY.zip
- FID for publication/6/1H.zip
- __MACOSX/FID for publication/6/._1H.zip
- FID for publication/6/13C.zip
- __MACOSX/FID for publication/6/._13C.zip
- FID for publication/6/HSQC.zip
- __MACOSX/FID for publication/6/._HSQC.zip
- FID for publication/6/COSY.zip
- __MACOSX/FID for publication/6/._COSY.zip
- FID for publication/10/.DS_Store
- __MACOSX/FID for publication/10/._.DS_Store
- FID for publication/10/1H.zip
- FID for publication/10/13C.zip
- FID for publication/10/HSQC.zip
- FID for publication/10/COSY.zip
- FID for publication/8/1H.zip
- __MACOSX/FID for publication/8/._1H.zip
- FID for publication/8/13C.zip
- __MACOSX/FID for publication/8/._13C.zip
- FID for publication/8/HSQC.zip
- __MACOSX/FID for publication/8/._HSQC.zip
- FID for publication/8/COSY.zip
- __MACOSX/FID for publication/8/._COSY.zip
- FID for publication/epi-7/.DS_Store
- __MACOSX/FID for publication/epi-7/._.DS_Store
- FID for publication/epi-7/1H.zip
- FID for publication/epi-7/13C.zip
- FID for publication/epi-7/HSQC.zip
- FID for publication/epi-7/COSY.zip
- FID for publication/4/.DS_Store
- __MACOSX/FID for publication/4/._.DS_Store
- FID for publication/4/1H.zip
- FID for publication/4/13C.zip
- FID for publication/4/HSQC.zip
- FID for publication/4/COSY.zip
- FID for publication/3/1H.zip
- __MACOSX/FID for publication/3/._1H.zip
- FID for publication/3/13C.zip
- __MACOSX/FID for publication/3/._13C.zip
- FID for publication/3/HSQC.zip
- __MACOSX/FID for publication/3/._HSQC.zip
- FID for publication/3/COSY.zip
- __MACOSX/FID for publication/3/._COSY.zip
- FID for publication/2/.DS_Store
- __MACOSX/FID for publication/2/._.DS_Store
- FID for publication/2/1H.zip
- __MACOSX/FID for publication/2/._1H.zip
- FID for publication/2/13C.zip
- __MACOSX/FID for publication/2/._13C.zip
- FID for publication/2/HSQC.zip
- __MACOSX/FID for publication/2/._HSQC.zip
- FID for publication/2/COSY.zip
- __MACOSX/FID for publication/2/._COSY.zip
- FID for publication/5/1H.zip
- __MACOSX/FID for publication/5/._1H.zip
- FID for publication/5/13C.zip
- __MACOSX/FID for publication/5/._13C.zip
- FID for publication/5/HSQC.zip
- __MACOSX/FID for publication/5/._HSQC.zip
- FID for publication/5/COSY.zip
- __MACOSX/FID for publication/5/._COSY.zip
